# Supplementary material for: Effects of School-Based Health-Promoting Activities on Children’s Health: A Pragmatic Real-World Study
Source: Nutrients. 2023 Jul 27;15(15):3349. doi: 10.3390/nu15153349 (PMC10420810; doi:10.3390/nu15153349)
Supplement: Supplementary file 1 [file nutrients-15-03349-s001.zip]

Archive with 2 entries (2 files):
- Supplementary Table S1. Observed outcomes at the various time points (T0-T2)..pdf
- Supplementary Figure S1. Flowchart Study Participation.pdf
